# Supplementary material for: A selected reaction monitoring mass spectrometric assessment of biomarker candidates diagnosing large-cell neuroendocrine lung carcinoma by the scaling method using endogenous references
Source: PLoS One. 2017 Apr 27;12(4):e0176219. doi: 10.1371/journal.pone.0176219 (PMC5407814; doi:10.1371/journal.pone.0176219)
Supplement: S3 Table — The full results obtained for the 46 proteins, including the 169 SRM transitions targeting the 63 peptides for LCNEC, LCC and SCLC (XLS). (XLSX) [file pone.0176219.s003.xlsx]

## Sheet: Full results for 46 protein
							SRM transitions		Averaged SRM peak areas (AUC) after normalization									Pairwise p-values				EVALUATION for SIGNIFICANCE
	No.	Protein entry name	Accession No.	Protein name		Peptide Sequence	[parent ion (m/z) / fragment ion (m/z)]		LCNECb	LCCc	SCLCd	%-CV (n=4)		p-ANOVA (Average)	*	p-ANOVA (all)		TTEST LCNEC vs LCC	TTEST LCNEC vs SCLC	#NAME?		LCNEC	LCC	SCLC	NET
	1	ACTB	P60709	Actin, cytoplasmic 1		AGFAGDDAPR	488.7 / 701.3		412343	412923	426333	12.4083		0.120902				-	-	-		FALSE	FALSE	FALSE	FALSE
	1	ACTB	P60709	Actin, cytoplasmic 1		AGFAGDDAPR	488.7 / 630.3a		500000	500000	500000	7.7722		-				-	-	-		FALSE	FALSE	FALSE	FALSE
	2	4F2	P08195	4F2 cell-surface antigen heavy chain		CQSEDPGSLLSLFR	753.4 / 1104.6		2660.94	513.879	412.461	88.8055		0.0496303	*	0.0012		0.0030149	0.00317035	0.308372		TRUE	FALSE	FALSE	TRUE
	2	4F2	P08195	4F2 cell-surface antigen heavy chain		CQSEDPGSLLSLFR	753.4 / 989.6		16984.2	3652.55	1214.77	50.2038		0.0428507	*	0.0003		0.00260054	0.00106259	0.00370787		TRUE	FALSE	FALSE	TRUE
	3	AHNK	Q09666	Neuroblast differentiation-associated protein AHNAK		GEGPDVDVNLPK	620.3 / 784.5		1418.29	3108.48	608.894	51.3132		0.000586506	<*	0.0001		0.0011024	0.00132286	6.0818e-07		FALSE	TRUE	FALSE	FALSE
	3	AHNK	Q09666	Neuroblast differentiation-associated protein AHNAK		GEGPDVDVNLPK	620.3 / 685.4		3069.34	5830.22	1853.98	50.8378		0.0137499	*	0.0002		0.00493149	0.0956287	4.32224e-05		FALSE	TRUE	FALSE	FALSE
	3	AHNK	Q09666	Neuroblast differentiation-associated protein AHNAK		AEGPEVDVNLPK	634.3 / 1067.6		2530.1	4481.08	533.929	49.5643		0.00533406	<*	0.0001		0.0192068	3.84207e-05	5.71911e-07		FALSE	TRUE	FALSE	FALSE
	3	AHNK	Q09666	Neuroblast differentiation-associated protein AHNAK		AEGPEVDVNLPK	634.3 / 685.4		2887.54	5975.46	917.828	45.6369		0.00138386	<*	0.0001		0.00135468	0.0010852	1.01052e-08		FALSE	TRUE	FALSE	FALSE
	4	ALDH1A1 (ALDH1A1)	P00352	Retinal dehydrogenase 1		IFVEESIYDEFVR	823.4 / 1385.7		7276.03	1241.48	565.596	27.769		0.0304423	*	0.001		0.00478433	0.00248213	0.0687195		TRUE	FALSE	FALSE	TRUE
	4	ALDH1A1 (ALDH1A1)	P00352	Retinal dehydrogenase 1		IFVEESIYDEFVR	823.4 / 1286.6		7337.56	1139.35	585.556	48.5086		0.0273757	*	0.0007		0.00336749	0.0022596	0.0693891		TRUE	FALSE	FALSE	TRUE
	4	ALDH1A1 (ALDH1A1)	P00352	Retinal dehydrogenase 1		IFVEESIYDEFVR	823.4 / 1157.5		6139.46	633.728	414.386	54.4261		0.031161	*	0.0007		0.00276606	0.00272101	0.24587		TRUE	FALSE	FALSE	TRUE
	4	ALDH1A1 (ALDH1A1)	P00352	Retinal dehydrogenase 1		IFVEESIYDEFVR	823.4 / 1028.5		7146.6	1038.77	638.197	60.4661		0.0412908	*	0.0029		0.0109771	0.005973	0.167252		TRUE	FALSE	FALSE	FALSE
	5	ANXA2	P07355	Annexin A2		TPAQYDASELK	611.8 / 1024.5		3168.39	8091.1	1640.11	44.434		0.00113764	<*	0.0001		0.00018794	0.0105175	8.95551e-08		FALSE	TRUE	FALSE	FALSE
	5	ANXA2	P07355	Annexin A2		TPAQYDASELK	611.8 / 953.5		1335.92	4344.34	893.035	26.3374		0.000433037	<*	0.0001		1.14608e-05	0.0888235	7.56008e-08		FALSE	TRUE	FALSE	FALSE
	5	ANXA2	P07355	Annexin A2		TPAQYDASELK	611.8 / 825.4		4375.7	10893.5	2209.39	25.505		0.00258586	<*	0.0001		0.000169156	0.00831344	5.93809e-08		FALSE	TRUE	FALSE	FALSE
	5	ANXA2	P07355	Annexin A2		TPAQYDASELK	611.8 / 662.3		978.026	2211.43	813.157	10.0816		0.0443323	*	0.0003		0.00267864	0.259067	0.00039485		FALSE	TRUE	FALSE	FALSE
	6	ANXA6	P08133	Annexin A6		ALIEILATR	500.3 / 815.5		4096.22	6461.22	4546.94	29.0542		0.631963		0.4014		0.0939112	0.399456	0.156698		FALSE	FALSE	FALSE	FALSE
	6	ANXA6	P08133	Annexin A6		ALIEILATR	500.3 / 702.4		5997.25	8679.1	5087.88	37.0801		0.469944		0.221		0.126231	0.342938	0.0345725		FALSE	FALSE	FALSE	FALSE
	6	ANXA6	P08133	Annexin A6		ALIEILATR	500.3 / 573.4		4184.28	6149.57	4059.06	29.6569		0.641574		0.4356		0.146956	0.474714	0.0991218		FALSE	FALSE	FALSE	FALSE
	7	APOA1	P02647	Apolipoprotein A-I precursor		VSFLSALEEYTK	693.9 / 1200.6		5690.66	945.35	1493.79	48.9448		0.0143904	<*	0.0001		0.000419397	0.00121404	0.155175		TRUE	FALSE	FALSE	TRUE
	7	APOA1	P02647	Apolipoprotein A-I precursor		VSFLSALEEYTK	693.9 / 1053.5		9314.13	2177.78	2296	56.7826		0.00454944	<*	0.0001		0.000580475	0.000679556	0.448402		TRUE	FALSE	FALSE	TRUE
	7	APOA1	P02647	Apolipoprotein A-I precursor		VSFLSALEEYTK	693.9 / 940.5		30383.4	7362.24	9013.5	65.3797		0.0121835	<*	0.0001		0.000255977	0.000768165	0.302996		TRUE	FALSE	FALSE	TRUE
	7	APOA1	P02647	Apolipoprotein A-I precursor		VSFLSALEEYTK	693.9 / 782.4		7937.38	1679.17	2388.75	21.0904		0.00457267	<*	0.0001		9.82455e-05	0.000761287	0.196816		TRUE	FALSE	FALSE	TRUE
	7	APOA1	P02647	Apolipoprotein A-I precursor		DYVSQFEGSALGK	700.8 / 1122.6		6240.12	2189.2	2028.53	58.1363		0.0105126	<*	0.0001		0.000454021	0.000387395	0.403345		TRUE	FALSE	FALSE	TRUE
	7	APOA1	P02647	Apolipoprotein A-I precursor		DYVSQFEGSALGK	700.8 / 1023.5		28581.2	10383.4	9549.59	10.8717		0.0114551	*	0.0002		0.000724637	0.000813255	0.38411		TRUE	FALSE	FALSE	TRUE
	7	APOA1	P02647	Apolipoprotein A-I precursor		DYVSQFEGSALGK	700.8 / 808.4		18136.6	6835.69	6442.73	8.21279		0.00773363	*	0.0002		0.000392762	0.00106262	0.422026		TRUE	FALSE	FALSE	TRUE
	7	APOA1	P02647	Apolipoprotein A-I precursor		LLDNWDSVTSTFSK	806.9 / 971.5		12418.7	1688.51	3487.58	52.3243		0.014898	<*	0.0001		0.000370026	0.00221812	0.0721571		TRUE	FALSE	FALSE	TRUE
	7	APOA1	P02647	Apolipoprotein A-I precursor		LLDNWDSVTSTFSK	806.9 / 856.4		5034.43	978.7	1838.43	52.0608		0.0220709	*	0.0003		0.000784718	0.00495581	0.052372		TRUE	FALSE	FALSE	TRUE
	8	BASP	P80723	Brain acid soluble protein 1		ETPAATEAPSSTPK	693.8 / 988.5		2179.06	270.753	5259.64	13.5063		0.0231801	<*	0.0001		0.00430445	0.00989084	4.26733e-06		FALSE	FALSE	TRUE	TRUE
	8	BASP	P80723	Brain acid soluble protein 1		ETPAATEAPSSTPK	693.8 / 917.5		3877.9	345.419	8218.32	21.8547		0.026073	<*	0.0001		0.0045169	0.0146599	2.29145e-07		FALSE	FALSE	TRUE	TRUE
	8	BASP	P80723	Brain acid soluble protein 1		ETPAATEAPSSTPK	693.8 / 816.4		2454.27	805.527	5523.43	32.0973		0.0108943	<*	0.0001		0.00866164	0.00668096	6.02083e-06		FALSE	FALSE	TRUE	TRUE
	9	CALU	O43852	Calumenin precursor		TFDQLTPEESK	647.8 / 1046.5		3709.76	6747.75	1536.19	9.43591		0.0887613	*	0.0006		0.03983	0.00132217	0.000337329		FALSE	TRUE	FALSE	FALSE
	9	CALU	O43852	Calumenin precursor		TFDQLTPEESK	647.8 / 690.3		2819.6	5511.65	1180.1	33.581		0.0767173	*	0.0005		0.0294741	0.00329091	0.000345571		FALSE	TRUE	FALSE	FALSE
	10	CATD	P07339	Cathepsin D precursor		VGFAEAAR	410.7 / 721.4		59172.7	74504.4	36150.4	8.58606		0.310591	*	0.022		0.188736	0.000104713	0.00977537		FALSE	FALSE	FALSE	FALSE
	10	CATD	P07339	Cathepsin D precursor		VGFAEAAR	410.7 / 664.3		20626.3	24113.5	12069.3	21.0117		0.313952	*	0.0237		0.275029	6.72555e-05	0.0115206		FALSE	FALSE	FALSE	FALSE
	10	CATD	P07339	Cathepsin D precursor		VGFAEAAR	410.7 / 517.3		54715	69579.3	34206.6	10.561		0.337195	*	0.0291		0.187654	0.00044249	0.012357		FALSE	FALSE	FALSE	FALSE
	10	CATD	P07339	Cathepsin D precursor		VGFAEAAR	410.7 / 446.2		42906.8	56990.8	26266.4	5.57428		0.292542	*	0.0201		0.156188	0.000427034	0.00870432		FALSE	FALSE	FALSE	FALSE
	10	CATD	P07339	Cathepsin D precursor		YYTVFDR	482.2 / 637.3		28944.1	25683.8	10755	28.1518		0.111545	*	0.0195		0.354041	0.00183431	0.00875838		FALSE	FALSE	FALSE	FALSE
	10	CATD	P07339	Cathepsin D precursor		YYTVFDR	482.2 / 536.3		7867.29	6977.88	4063.07	22.3961		0.272862		0.1053		0.330792	0.0177406	0.049913		FALSE	FALSE	FALSE	FALSE
	10	CATD	P07339	Cathepsin D precursor		FDGILGMAYPR	620.3 / 807.4		7682.06	5362.4	3474	54.8294		0.0585845	*	0.0379		0.107515	0.00949322	0.0544872		FALSE	FALSE	FALSE	FALSE
	10	CATD	P07339	Cathepsin D precursor		FDGILGMAYPR	620.3 / 694.3		5249.01	3290.59	1924.99	33.1018		0.0864351	*	0.024		0.08459	0.00522162	0.0667726		FALSE	FALSE	FALSE	FALSE
	11	ENOB	P13929	Beta-enolase		VNQIGSVTESIQACK	788.9 / 1235.6		10194.5	4545.39	4371.46	44.6207		0.0711767	*	0.0115		0.00915078	0.0111714	0.448555		FALSE	FALSE	FALSE	TRUE
	11	ENOB	P13929	Beta-enolase		VNQIGSVTESIQACK	788.9 / 1122.5		34707.6	14135	10240.8	10.777		0.0377501	*	0.0026		0.0103871	0.00323401	0.13545		TRUE	FALSE	FALSE	FALSE
	11	ENOB	P13929	Beta-enolase		VNQIGSVTESIQACK	788.9 / 1065.5		4776.69	2223.49	1705.64	32.3874		0.0297694	*	0.0038		0.00971581	0.00421879	0.17546		TRUE	FALSE	FALSE	TRUE
	11	ENOB	P13929	Beta-enolase		VNQIGSVTESIQACK	788.9 / 879.4		14239	6479.48	4569.75	10.8109		0.0483318	*	0.0043		0.0162179	0.00434242	0.0835783		TRUE	FALSE	FALSE	FALSE
	12	ENOG	P09104	Gamma-enolase		IEEELGDEAR	580.8 / 918.4		26949.5	6557.77	40310.6	18.1716		0.0231664	<	0.0001		0.000750579	0.051095	9.21676e-08		FALSE	FALSE	TRUE	TRUE
	12	ENOG	P09104	Gamma-enolase		IEEELGDEAR	580.8 / 789.4		5383.71	1522.25	7126.33	15.6297		0.0875856	*	0.0013		0.0132415	0.182789	1.56915e-05		FALSE	FALSE	TRUE	TRUE
	12	ENOG	P09104	Gamma-enolase		IEEELGDEAR	580.8 / 660.3		6663.73	1504.41	6818.12	13.8106		0.0752696	*	0.0002		0.0019061	0.46388	2.56301e-08		FALSE	FALSE	FALSE	TRUE
	13	FABP5	Q01469	Fatty acid-binding protein, epidermal		FEETTADGR	513.2 / 749.3		5011.12	17364.4	7188.2	14.4696		0.428651	*	0.0649		0.0420232	0.14809	0.0557874		FALSE	FALSE	FALSE	FALSE
	13	FABP5	Q01469	Fatty acid-binding protein, epidermal		FEETTADGR	513.2 / 620.3		2062.85	5981.86	3074.02	20.1061		0.433895	*	0.059		0.0323652	0.0726654	0.0634713		FALSE	FALSE	FALSE	FALSE
	14	FABP7	O15540	Fatty acid-binding protein, brain )		NTEISFQLGEEFDETTADDR	1159.0 / 1497.6		365.132	0	72.0349	115.47		0.370505		0.0604		0.0250443	0.0713158	0.0602845		FALSE	FALSE	FALSE	FALSE
	14	FABP7	O15540	Fatty acid-binding protein, brain )		NTEISFQLGEEFDETTADDR	1159.0 / 1384.5		701.445	0	96.8666	86.053		0.353074	*	0.0313		0.0175007	0.0433921	0.0610472		FALSE	FALSE	FALSE	FALSE
	15	FAS	P49327	Fatty acid synthase		LQVVDQPLPVR	632.4 / 1022.6		18287.3	11659.1	7772.63	24.8021		0.0977378	*	0.0076		0.071008	0.00310561	0.0376016		FALSE	FALSE	FALSE	FALSE
	15	FAS	P49327	Fatty acid synthase		LQVVDQPLPVR	632.4 / 923.5		12850.5	8645.33	6703.49	35.9773		0.233808	*	0.0496		0.10661	0.0140184	0.150496		FALSE	FALSE	FALSE	FALSE
	16	FINC	P02751	Fibronectin precursor		VPGTSTSATLTGLTR	731.4 / 1107.6		10874.4	13438.6	3671.24	11.7483		0.335732	*	0.0402		0.290476	0.000519935	0.0152829		FALSE	FALSE	FALSE	FALSE
	16	FINC	P02751	Fibronectin precursor		VPGTSTSATLTGLTR	731.4 / 1020.6		9523.3	10303.4	3139.12	19.0114		0.292209	*	0.023		0.424681	9.39515e-05	0.0115306		FALSE	FALSE	FALSE	FALSE
	16	FINC	P02751	Fibronectin precursor		VPGTSTSATLTGLTR	731.4 / 919.5		11457.9	11563	3680.27	22.189		0.308555	*	0.0318		0.445648	0.000118051	0.0172205		FALSE	FALSE	FALSE	FALSE
	16	FINC	P02751	Fibronectin precursor		VPGTSTSATLTGLTR	731.4 / 832.5		7834.41	6134.46	2478.2	23.8894		0.236141	*	0.0227		0.242752	0.00104177	0.0210957		FALSE	FALSE	FALSE	FALSE
	16	FINC	P02751	Fibronectin precursor		SYTITGLQPGTDYK	772.4 / 1079.5		10836.3	8823.58	2373.69	22.8851		0.227453	*	0.0162		0.276942	0.000115086	0.0174616		FALSE	FALSE	FALSE	FALSE
	16	FINC	P02751	Fibronectin precursor		SYTITGLQPGTDYK	772.4 / 978.5		8695.99	5722.71	2201.93	12.862		0.189852	*	0.0243		0.139868	0.00230316	0.0313667		FALSE	FALSE	FALSE	FALSE
	17	FSCN1	Q16658	Fascin		FLIVAHDDGR	571.8 / 769.4		1688.43	4161.67	4077.38	32.8668		0.405554		0.093		0.00328916	0.0349797	0.475015		FALSE	FALSE	FALSE	FALSE
	17	FSCN1	Q16658	Fascin		FLIVAHDDGR	571.8 / 670.3		988.403	2896.85	2934.73	57.5209		0.298893	*	0.0416		0.000987517	0.0199283	0.483609		FALSE	FALSE	FALSE	FALSE
	17	FSCN1	Q16658	Fascin		FLIVAHDDGR	571.8 / 599.3		575.9	1829.38	2227.6	47.2385		0.233944	*	0.0278		0.000948909	0.00964487	0.27565		FALSE	FALSE	FALSE	FALSE
	18	GELS	P06396	Gelsolin precursor		TGAQELLR	444.2 / 786.4		6749.72	19344.8	5387.75	28.6674		0.0114439	<*	0.0001		0.000178324	0.189277	3.98226e-06		FALSE	TRUE	FALSE	FALSE
	18	GELS	P06396	Gelsolin precursor		TGAQELLR	444.2 / 729.4		6047.28	16804.5	5526.02	22.2658		0.00821267	<*	0.0001		4.95205e-05	0.336931	4.6724e-06		FALSE	TRUE	FALSE	FALSE
	18	GELS	P06396	Gelsolin precursor		TGAQELLR	444.2 / 658.4		9806.16	23911.6	7494.25	25.2801		0.0143164	<*	0.0001		0.000305781	0.156558	1.04264e-05		FALSE	TRUE	FALSE	FALSE
	18	GELS	P06396	Gelsolin precursor		TGAQELLR	444.2 / 530.3		10620.9	25891.9	8948.57	20.7008		0.012486	<*	0.0001		0.000184847	0.210364	5.81658e-06		FALSE	TRUE	FALSE	FALSE
	19	HSPB1	P04792	Heat shock protein beta-1		AQLGGPEAAK	471.3 / 742.4		47467.5	189052	19866.3	15.3065		0.0343914	<*	0.0001		0.00270728	0.0124321	0.000110027		FALSE	TRUE	FALSE	FALSE
	19	HSPB1	P04792	Heat shock protein beta-1		AQLGGPEAAK	471.3 / 629.3		23177.1	94432.4	11995.7	13.2671		0.0334051	<*	0.0001		0.00218569	0.0361124	0.000110209		FALSE	TRUE	FALSE	FALSE
	19	HSPB1	P04792	Heat shock protein beta-1		AQLGGPEAAK	471.3 / 572.3		4089.02	15319.2	2032.63	5.54464		0.0375343	<*	0.0001		0.00283979	0.0289078	0.000159622		FALSE	TRUE	FALSE	FALSE
	19	HSPB1	P04792	Heat shock protein beta-1		LATQSNEITIPVTFESR	953.5 / 1049.6		25699.8	58618.1	6586.61	9.76806		0.0676626	*	0.0005		0.025705	0.0182185	0.0001047		FALSE	TRUE	FALSE	FALSE
	19	HSPB1	P04792	Heat shock protein beta-1		LATQSNEITIPVTFESR	953.5 / 835.4		64586.8	138372	15950.4	21.4986		0.0570915	*	0.0002		0.0235854	0.015275	3.08287e-05		FALSE	TRUE	FALSE	FALSE
	19	HSPB1	P04792	Heat shock protein beta-1		LFDQAFGLPR	582.3 / 903.5		50234.5	114172	15026.4	26.5252		0.0807235	*	0.0003		0.017866	0.00615358	0.000186636		FALSE	TRUE	FALSE	FALSE
	19	HSPB1	P04792	Heat shock protein beta-1		LFDQAFGLPR	582.3 / 788.4		11741.1	26423.1	4059.46	21.6024		0.0628189	*	0.0002		0.0129742	0.0132155	0.000103549		FALSE	TRUE	FALSE	FALSE
	19	HSPB1	P04792	Heat shock protein beta-1		LFDQAFGLPR	582.3 / 660.4		20404.4	41248.4	5507.06	26.3866		0.0663625	*	0.0002		0.0206542	0.00346489	9.62388e-05		FALSE	TRUE	FALSE	FALSE
	20	IDHP	P48735	Isocitrate dehydrogenase [NADP], mitochondrial		TIEAEAAHGTVTR	678.3 / 941.5		1797.34	1278.45	970.293	52.1731		0.553025		0.2267		0.167101	0.0504532	0.21141		FALSE	FALSE	FALSE	FALSE
	20	IDHP	P48735	Isocitrate dehydrogenase [NADP], mitochondrial		TIEAEAAHGTVTR	678.3 / 741.4		1180.78	1194.4	782.918	25.427		0.724612		0.5312		0.48393	0.141522	0.166445		FALSE	FALSE	FALSE	FALSE
	21	IMB1	Q14974	Importin subunit beta-1		VLANPGNSQVAR	613.3 / 1013.5		7863.62	3323.39	7937.86	18.1634		0.192141	*	0.0085		7.34582e-05	0.48552	0.00638576		FALSE	FALSE	FALSE	TRUE
	21	IMB1	Q14974	Importin subunit beta-1		VLANPGNSQVAR	613.3 / 942.5		5252.24	2618.42	5325.05	21.6988		0.333085	*	0.0424		0.00184869	0.480735	0.0182288		FALSE	FALSE	FALSE	TRUE
	21	IMB1	Q14974	Importin subunit beta-1		VLANPGNSQVAR	613.3 / 828.4		32723.4	15751.6	33574.3	8.12119		0.177498	*	0.0043		0.000300224	0.453352	0.00217279		FALSE	FALSE	FALSE	TRUE
	21	IMB1	Q14974	Importin subunit beta-1		AAVENLPTFLVELSR	830.0 / 1417.8		5151.89	1473.34	2166.21	62.3667		0.128636		0.0229		0.0115566	0.0394784	0.177977		FALSE	FALSE	FALSE	FALSE
	21	IMB1	Q14974	Importin subunit beta-1		AAVENLPTFLVELSR	830.0 / 1174.7		5468.76	2134.73	3355.37	45.798		0.272846		0.1547		0.0187193	0.153722	0.205467		FALSE	FALSE	FALSE	FALSE
	21	IMB1	Q14974	Importin subunit beta-1		AAVENLPTFLVELSR	830.0 / 1061.6		65308	21953.7	38271.9	39.3764		0.244987		0.0663		0.0154053	0.116003	0.0961898		FALSE	FALSE	FALSE	FALSE
	22	KCRB	P12277	Creatine kinase B-type		VLTPELYAELR	652.4 / 1091.6		43840.6	3774.11	19018.2	18.1575		0.105403	*	0.0039		0.00334107	0.0437662	0.000184242		TRUE	FALSE	FALSE	TRUE
	22	KCRB	P12277	Creatine kinase B-type		VLTPELYAELR	652.4 / 990.5		130517	10191.4	59369.6	15.3078		0.118573	*	0.0058		0.0035245	0.0580201	9.25464e-05		TRUE	FALSE	FALSE	TRUE
	22	KCRB	P12277	Creatine kinase B-type		VLTPELYAELR	652.4 / 893.5		29713.2	2581.83	11378.2	50.8038		0.075029	*	0.0026		0.00124579	0.0279602	4.7135e-05		TRUE	FALSE	FALSE	TRUE
	22	KCRB	P12277	Creatine kinase B-type		DLFDPIIEDR	616.8 / 1004.5		32908	2264.25	16098.4	49.554		0.104661	*	0.007		0.00243819	0.0759945	0.000852402		TRUE	FALSE	FALSE	TRUE
	22	KCRB	P12277	Creatine kinase B-type		DLFDPIIEDR	616.8 / 857.4		38591.3	2898.69	19804.4	31.2706		0.148389	*	0.0186		0.00639868	0.110704	0.001418		FALSE	FALSE	FALSE	TRUE
	22	KCRB	P12277	Creatine kinase B-type		DLFDPIIEDR	616.8 / 742.4		123301	8919.08	60431.2	27.174		0.126583	*	0.0113		0.00199433	0.0871589	0.00105858		FALSE	FALSE	FALSE	TRUE
	23	LG3BP	Q08380	Galectin-3-binding protein precursor		ELSEALGQIFDSQR	796.9 / 1350.7		3627.84	1245.98	610.176	81.3213		0.132895	*	0.0122		0.0293875	0.0100358	0.0229021		FALSE	FALSE	FALSE	FALSE
	23	LG3BP	Q08380	Galectin-3-binding protein precursor		ELSEALGQIFDSQR	796.9 / 950.5		21572.5	9302.28	3550.98	31.3294		0.106888	*	0.008		0.03592	0.00571904	0.00372804		TRUE	FALSE	FALSE	TRUE
	24	MAP1B	P46821	Microtubule-associated protein 1B		AIGNIELGIR	528.3 / 871.5		10239.2	1989.84	13549	12.9532		0.207373	*	0.013		0.00428604	0.257744	0.00266656		FALSE	FALSE	FALSE	TRUE
	24	MAP1B	P46821	Microtubule-associated protein 1B		AIGNIELGIR	528.3 / 587.4		3130.84	794.897	4847.31	24.4891		0.248162	*	0.024		0.00553285	0.182823	0.00703688		FALSE	FALSE	FALSE	TRUE
	25	MVP	Q14764	Major vault protein		LAQDPFPLYPGEVLEK	908.5 / 1388.7		2413.03	5386.3	918.474	11.6897		0.169313	*	0.009		0.0619143	0.0396074	0.00271806		FALSE	TRUE	FALSE	FALSE
	25	MVP	Q14764	Major vault protein		LAQDPFPLYPGEVLEK	908.5 / 1144.6		3350.2	5813.39	1423.76	45.1636		0.260863	*	0.0248		0.124335	0.0455887	0.00480086		FALSE	FALSE	FALSE	FALSE
	25	MVP	Q14764	Major vault protein		TAVFGFETSEAK	643.8 / 1015.5		6087.84	16057.1	2065.58	26.6409		0.114178	*	0.0014		0.0310962	0.00926686	0.000936374		FALSE	TRUE	FALSE	FALSE
	25	MVP	Q14764	Major vault protein		TAVFGFETSEAK	643.8 / 868.4		5460.37	16713.6	1661.4	4.12991		0.122963	*	0.0024		0.0310414	0.00133773	0.00197198		FALSE	TRUE	FALSE	FALSE
	25	MVP	Q14764	Major vault protein		TAVFGFETSEAK	643.8 / 811.4		1490.72	3300.82	688.252	25.8002		0.183584	*	0.0119		0.0716329	0.0600213	0.00390741		FALSE	FALSE	FALSE	FALSE
	25	MVP	Q14764	Major vault protein		TAVFGFETSEAK	643.8 / 664.3		1209.91	1691.52	420.846	32.4325		0.177064	*	0.0297		0.16985	0.0288178	0.00328752		FALSE	FALSE	FALSE	FALSE
	26	NAPSA	O96009	Napsin-A precursor		FAIQYGTGR	506.8 / 681.3		1032.47	9454.2	1164.23	35.4294		0.0579209	<*	0.0001		0.00167648	0.404547	0.000521354		FALSE	TRUE	FALSE	FALSE
	26	NAPSA	O96009	Napsin-A precursor		FAIQYGTGR	506.8 / 553.3		884.889	10037.2	1201.11	48.283		0.0508642	<*	0.0001		0.00110826	0.262373	0.000393418		FALSE	TRUE	FALSE	FALSE
	27	PEBP1	P30086	Phosphatidylethanolamine-binding protein 1		LYTLVLTDPDAPSR	780.9 / 971.5		26344.4	7038.19	16996.5	26.3038		0.00660159	*	0.0012		0.000329527	0.0644671	0.00544846		TRUE	FALSE	FALSE	TRUE
	27	PEBP1	P30086	Phosphatidylethanolamine-binding protein 1		LYTLVLTDPDAPSR	780.9 / 858.4		19344.4	4604.99	11066.3	29.2266		0.00166473	*	0.0004		0.000379376	0.0275695	0.0023203		TRUE	FALSE	FALSE	TRUE
	28	PGS1	P21810	Biglycan		IQAIELEDLLR	656.9 / 1071.6		19850.9	6556.69	7426.14	78.38		0.0588626	*	0.0144		0.0139833	0.0203669	0.344204		FALSE	FALSE	FALSE	FALSE
	28	PGS1	P21810	Biglycan		IQAIELEDLLR	656.9 / 1000.6		6689.32	2397.26	2713.11	44.5357		0.0942074	*	0.027		0.0150905	0.0279903	0.371973		FALSE	FALSE	FALSE	FALSE
	28	PGS1	P21810	Biglycan		IQAIELEDLLR	656.9 / 887.5		9552.87	3901.26	5004.42	15.4763		0.168759		0.0554		0.0152001	0.0562665	0.260409		FALSE	FALSE	FALSE	FALSE
	29	PLEC1	Q15149	Plectin-1		SQVEEELFSVR	661.8 / 1107.6		3676.77	7726.76	1111.85	30.8926		0.00576311	<*	0.0001		0.0101028	0.00566143	2.30586e-06		FALSE	TRUE	FALSE	FALSE
	29	PLEC1	Q15149	Plectin-1		SQVEEELFSVR	661.8 / 1008.5		3281.81	7989.46	1002.86	16.3366		0.00310362	<*	0.0001		0.00152887	0.0013543	4.62094e-07		FALSE	TRUE	FALSE	FALSE
	29	PLEC1	Q15149	Plectin-1		SQVEEELFSVR	661.8 / 879.5		2068.36	4630.76	981.634	37.2689		0.0217002	*	0.0002		0.0149321	0.0614956	3.60068e-05		FALSE	TRUE	FALSE	FALSE
	30	PLSL	P13796	Plastin-2		NEALIALLR	506.8 / 769.5		15428.8	20304.4	3058.28	28.1433		0.113999	*	0.011		0.248473	0.0151529	0.000402308		FALSE	FALSE	FALSE	FALSE
	30	PLSL	P13796	Plastin-2		NEALIALLR	506.8 / 698.5		8975.91	13754.4	2125.53	31.3031		0.169469	*	0.0148		0.16562	0.0223856	0.00136034		FALSE	FALSE	FALSE	FALSE
	30	PLSL	P13796	Plastin-2		NEALIALLR	506.8 / 585.4		5150.59	13517	1928.67	43.9522		0.106473	*	0.0011		0.0163264	0.00355186	0.000984487		FALSE	TRUE	FALSE	FALSE
	30	PLSL	P13796	Plastin-2		EITENLMATGDLDQDGR	939.4 / 1178.5		2497.93	2895.58	539.037	57.4425		0.105099	*	0.0042		0.33308	0.000284068	0.00134414		FALSE	FALSE	FALSE	FALSE
	30	PLSL	P13796	Plastin-2		EITENLMATGDLDQDGR	939.4 / 1047.5		2881.65	2509.49	815.551	51.0407		0.102195	*	0.0246		0.334632	0.0124884	0.00088953		FALSE	FALSE	FALSE	FALSE
	31	POSTIN	Q15063	Periostin precursor		AAAITSDILEALGR	700.9 / 1074.6		73477.4	63235.5	20999.8	51.9531		0.272938	*	0.0739		0.338057	0.0240663	0.00627009		FALSE	FALSE	FALSE	FALSE
	31	POSTIN	Q15063	Periostin precursor		AAAITSDILEALGR	700.9 / 771.5		10493.9	7573.24	2722.02	34.8771		0.219918		0.0525		0.19836	0.0135368	0.0109972		FALSE	FALSE	FALSE	FALSE
	32	PROF1	P07737	Profilin-1		TFVNITPAEVGVLVGK	822.5 / 1069.6		50763.1	27647.1	20362.7	41.8698		0.0602746	*	0.0138		0.0340616	0.00919559	0.0937471		FALSE	FALSE	FALSE	FALSE
	32	PROF1	P07737	Profilin-1		TFVNITPAEVGVLVGK	822.5 / 968.6		65911.7	32901.8	23021.8	33.3616		0.0459679	*	0.0112		0.0339207	0.0087299	0.0524654		FALSE	FALSE	FALSE	FALSE
	33	PSPB	P0798	Pulmonary surfactant-associated protein B precursor		YSVILLDTLLGR	681.9 / 900.6		4691.56	4761.99	1803.29	29.5788		0.160333		0.0278		0.43084	0.0277196	0.000910341		FALSE	FALSE	FALSE	FALSE
	33	PSPB	P0798	Pulmonary surfactant-associated protein B precursor		YSVILLDTLLGR	681.9 / 787.5		3323.78	3938.6	1863.64	77.7987		0.382282		0.0876		0.226986	0.0939386	0.00931645		FALSE	FALSE	FALSE	FALSE
	34	RCN1	Q15293	Reticulocalbin-1 precursor		TFDQLTPDESK	640.8 / 789.4		2816.95	3710.89	1089.68	26.2274		0.297245	*	0.0221		0.283026	0.0232941	0.00212808		FALSE	FALSE	FALSE	FALSE
	34	RCN1	Q15293	Reticulocalbin-1 precursor		TFDQLTPDESK	640.8 / 676.3		3630.25	5358.96	1454.51	25.8442		0.253856	*	0.0105		0.164431	0.015539	0.00150684		FALSE	FALSE	FALSE	FALSE
	34	RCN1	Q15293	Reticulocalbin-1 precursor		EIVVLETLEDIDK	758.4 / 1174.6		4159.41	7670.48	1536.98	51.8027		0.273505		0.0397		0.154204	0.0187761	0.0124541		FALSE	FALSE	FALSE	FALSE
	34	RCN1	Q15293	Reticulocalbin-1 precursor		EIVVLETLEDIDK	758.4 / 1075.6		7793	12864.3	3102.22	46.8121		0.272561		0.04		0.179224	0.00787197	0.012473		FALSE	FALSE	FALSE	FALSE
	34	RCN1	Q15293	Reticulocalbin-1 precursor		EIVVLETLEDIDK	758.4 / 962.5		5161.13	9698.68	1518.85	59.8388		0.254974		0.0357		0.153214	0.00073716	0.0130355		FALSE	FALSE	FALSE	FALSE
	34	RCN1	Q15293	Reticulocalbin-1 precursor		EIVVLETLEDIDK	758.4 / 833.4		3424.01	6400.91	704.061	80.2054		0.241598		0.032		0.172582	0.000668121	0.011443		FALSE	FALSE	FALSE	FALSE
	35	RUXG	P62308	Small nuclear ribonucleoprotein G		HVQGILR	411.7 / 685.4		19376.9	8859.45	27533.3	29.0115		0.0140606	<	0.0001		0.000171453	0.0365258	6.54001e-06		FALSE	FALSE	FALSE	TRUE
	35	RUXG	P62308	Small nuclear ribonucleoprotein G		HVQGILR	411.7 / 586.4		28399.2	13413	40971.6	25.8356		0.0262669	<	0.0001		3.02894e-05	0.042154	4.15329e-05		FALSE	FALSE	FALSE	TRUE
	35	RUXG	P62308	Small nuclear ribonucleoprotein G		HVQGILR	411.7 / 458.3		9110.82	4236.71	11411.5	28.6552		0.0343701		0.0018		0.00142267	0.177424	0.000480628		FALSE	FALSE	FALSE	TRUE
	36	S10A4	P26447	Protein S100-A4		TDEAAFQK	455.2 / 808.4		1091.48	17433.9	2957.11	32.228		0.392206	*	0.0461		0.0417131	0.215616	0.0400492		FALSE	FALSE	FALSE	FALSE
	36	S10A4	P26447	Protein S100-A4		TDEAAFQK	455.2 / 693.4		2295.66	32620.7	4648.15	18.1437		0.378206	*	0.0373		0.0411672	0.24649	0.0322894		FALSE	FALSE	FALSE	FALSE
	36	S10A4	P26447	Protein S100-A4		TDEAAFQK	455.2 / 564.3		1802.8	23697.7	3592.46	12.3243		0.394257	*	0.0426		0.0441198	0.239248	0.0354414		FALSE	FALSE	FALSE	FALSE
	37	S10A9	P06702	Protein S100-A9		LGHPDTLNQGEFK	728.4 / 1148.6		350.904	2058.34	246.732	45.0586		0.00667958		0.0528		0.0692406	0.295872	0.0307919		FALSE	FALSE	FALSE	FALSE
	37	S10A9	P06702	Protein S100-A9		LGHPDTLNQGEFK	728.4 / 1051.5		163.489	121.63	212.878	54.7101		0.820926		0.8405		0.311137	0.402692	0.287426		FALSE	FALSE	FALSE	FALSE
	37	S10A9	P06702	Protein S100-A9		LGHPDTLNQGEFK	728.4 / 799.4		62.5526	109.752	62.6231	115.47		0.797754		0.798		0.336585	0.499624	0.278965		FALSE	FALSE	FALSE	FALSE
	38	SAMP	P02743	Serum amyloid P-component precursor		IVLGQEQDSYGGK	697.3 / 1181.5		4492.6	5283.93	1548.07	45.1878		0.235177	*	0.0189		0.344769	0.00349759	0.0059659		FALSE	FALSE	FALSE	FALSE
	38	SAMP	P02743	Serum amyloid P-component precursor		IVLGQEQDSYGGK	697.3 / 1068.5		3785.12	5054.85	1826.05	22.6249		0.424357		0.0705		0.234619	0.0154441	0.0240864		FALSE	FALSE	FALSE	FALSE
	38	SAMP	P02743	Serum amyloid P-component precursor		VGEYSLYIGR	578.8 / 871.5		8181.8	6129.45	1888.19	37.0978		0.157854		0.0544		0.2546	0.0211893	0.0014627		FALSE	FALSE	FALSE	FALSE
	38	SAMP	P02743	Serum amyloid P-component precursor		VGEYSLYIGR	578.8 / 708.4		7124.48	5227.97	1070.8	31.482		0.105621	*	0.0109		0.220909	0.00312063	0.00155938		FALSE	FALSE	FALSE	FALSE
	38	SAMP	P02743	Serum amyloid P-component precursor		VGEYSLYIGR	578.8 / 621.4		3775.19	3017.41	936.098	38.9169		0.0940489	*	0.0139		0.249089	0.00340442	0.00284966		FALSE	FALSE	FALSE	FALSE
	39	SEGN	O76038	Secretagogin		LDAAGFWQVWQR	738.9 / 1106.6		8988.7	149.638	20132.9	78.4285		0.229522		0.0268		0.0263902	0.12358	0.00554629		FALSE	FALSE	FALSE	TRUE
	39	SEGN	O76038	Secretagogin		LDAAGFWQVWQR	738.9 / 902.5		8589.71	137.402	17391.1	14.1004		0.234122		0.0325		0.0252845	0.150959	0.00601234		FALSE	FALSE	FALSE	TRUE
	40	SERPH	P50454	Serpin H1 precursor		DTQSGSLLFIGR	647.3 / 862.5		5988.28	13466.3	1814.74	33.9799		0.0130401	<*	0.0001		0.00916426	0.00111223	3.11071e-05		FALSE	TRUE	FALSE	FALSE
	40	SERPH	P50454	Serpin H1 precursor		DTQSGSLLFIGR	647.3 / 718.5		2941.37	4627.29	1233	29.9868		0.0431924	*	0.0043		0.0712336	0.0317644	0.000330236		FALSE	TRUE	FALSE	FALSE
	40	SERPH	P50454	Serpin H1 precursor		DEEVHAGLGELLR	719.4 / 965.6		4099.31	4448.86	1311.85	37.1507		0.039679	*	0.00221		0.233831	0.00149597	0.000661491		FALSE	FALSE	FALSE	FALSE
	40	SERPH	P50454	Serpin H1 precursor		DEEVHAGLGELLR	719.4 / 828.5		2913.84	3978.69	946.251	22.8615		0.0335408	*	0.0009		0.174985	0.00330997	9.80128e-05		FALSE	TRUE	FALSE	FALSE
	40	SERPH	P50454	Serpin H1 precursor		DEEVHAGLGELLR	719.4 / 757.5		2435.86	3096.4	594.887	39.6171		0.0168557	*	0.002		0.195131	0.00419097	6.04314e-05		FALSE	TRUE	FALSE	FALSE
	41	SODC	P00441	Superoxide dismutase [Cu-Zn]		HVGDLGNVTADK	613.3 / 1088.6		5014.92	3263.82	4773.01	15.4029		0.282737		0.0512		0.00889643	0.384483	0.0369732		FALSE	FALSE	FALSE	FALSE
	41	SODC	P00441	Superoxide dismutase [Cu-Zn]		HVGDLGNVTADK	613.3 / 989.5		19897.4	11830.2	17081.8	9.80034		0.206873	*	0.0125		0.000864738	0.175433	0.0283362		FALSE	FALSE	FALSE	TRUE
	41	SODC	P00441	Superoxide dismutase [Cu-Zn]		HVGDLGNVTADK	613.3 / 817.4		2995.97	1706.99	3382.08	9.56083		0.147865	*	0.0321		0.00635604	0.321847	0.00793476		FALSE	FALSE	FALSE	TRUE
	42	STMN1	P16949	Stathmin		AIEENNNFSK	583.3 / 981.4		9600.14	2019.55	8391.4	25.2723		0.101422	*	0.0007		0.00112092	0.314671	7.47878e-07		FALSE	FALSE	FALSE	TRUE
	42	STMN1	P16949	Stathmin		AIEENNNFSK	583.3 / 852.4		3934.46	837.586	3688.97	37.2191		0.108325	*	0.0011		0.00124608	0.410932	1.27535e-05		FALSE	FALSE	FALSE	TRUE
	42	STMN1	P16949	Stathmin		AIEENNNFSK	583.3 / 723.3		2369.47	611.663	2380.42	19.8287		0.0347703	*	0.0001		0.00131293	0.491921	4.87669e-08		FALSE	FALSE	FALSE	TRUE
	42	STMN1	P16949	Stathmin		ASGQAFELILSPR	694.9 / 1045.6		84561.4	10795.5	127030	24.0371		0.00498406	*	0.0006		0.000542288	0.127057	0.000139401		FALSE	FALSE	TRUE	TRUE
	42	STMN1	P16949	Stathmin		ASGQAFELILSPR	694.9 / 974.6		109800	15374.9	161471	20.5614		0.00833375		0.0008		0.000763599	0.141831	0.000174709		FALSE	FALSE	TRUE	TRUE
	42	STMN1	P16949	Stathmin		ASGQAFELILSPR	694.9 / 827.5		80501.8	11572.5	117888	22.0947		0.00847461	*	0.001		0.0011832	0.147184	0.000195023		FALSE	FALSE	TRUE	TRUE
	43	TAGL	Q01995	Transgelin		EFTESQLQEGK	648.3 / 1019.5		2572.45	3250.98	596.041	16.7194		0.0411079	*	0.0004		0.223592	8.58936e-05	0.000131499		FALSE	TRUE	FALSE	FALSE
	43	TAGL	Q01995	Transgelin		EFTESQLQEGK	648.3 / 789.4		4284.68	5110	797.641	33.9386		0.0441738	*	0.0003		0.258283	0.000206131	3.81303e-05		FALSE	TRUE	FALSE	FALSE
	44	TIF1B	Q13263	Transcription intermediary factor 1-beta		LDLDLTADSQPPVFK	829.9 / 1202.6		2116.13	586.065	2271.8	28.2821		0.0232374	*	0.0024		0.000193088	0.401473	0.00145763		FALSE	FALSE	FALSE	TRUE
	44	TIF1B	Q13263	Transcription intermediary factor 1-beta		LDLDLTADSQPPVFK	829.9 / 1089.6		7171.19	1524.44	7697.04	31.9823		0.00256408	*	0.00214		9.20082e-05	0.412667	0.00118159		FALSE	FALSE	FALSE	TRUE
	44	TIF1B	Q13263	Transcription intermediary factor 1-beta		LDLDLTADSQPPVFK	829.9 / 988.5		6008.27	1558.6	6467.02	17.5102		0.00329155	*	0.0003		0.000276456	0.382794	7.03798e-05		FALSE	FALSE	FALSE	TRUE
	45	TIMP3	P35625	Metalloproteinase inhibitor 3 precursor		WDQLTLSQR	573.8 / 960.5		4264.16	2874.66	1565.23	22.3373		0.33991	*	0.127		0.253879	0.0303646	0.0876697		FALSE	FALSE	FALSE	FALSE
	45	TIMP3	P35625	Metalloproteinase inhibitor 3 precursor		WDQLTLSQR	573.8 / 717.4		7818.55	5318.75	4491.64	20.1794		0.49206	*	0.1902		0.148968	0.0454275	0.318788		FALSE	FALSE	FALSE	FALSE
	46	VIME	P08670	Vimentin		VESLQEEIAFLK	703.4 / 1177.6		17359.9	36699.8	3505.55	28.8878		0.141109	*	0.0033		0.0767075	0.00892427	0.000941916		FALSE	TRUE	FALSE	FALSE
	46	VIME	P08670	Vimentin		VESLQEEIAFLK	703.4 / 1090.6		3544.36	8139.09	985.462	16.097		0.162379	*	0.0038		0.0576296	0.0083165	0.0015934		FALSE	TRUE	FALSE	FALSE
	46	VIME	P08670	Vimentin		VESLQEEIAFLK	703.4 / 977.5		10790.2	20160.3	2289.95	41.1756		0.146128	*	0.0048		0.105702	0.0101946	0.000937529		FALSE	TRUE	FALSE	FALSE
	46	VIME	P08670	Vimentin		ILLAELEQLK	585.4 / 943.5		147727	277578	56053.5	32.2365		0.0568832	*	0.0006		0.0371696	0.00439963	0.000218848		FALSE	TRUE	FALSE	FALSE
	46	VIME	P08670	Vimentin		ILLAELEQLK	585.4 / 830.5		108063	195388	40721.8	22.5787		0.0555619	*	0.0008		0.0457218	0.00450188	0.000280317		FALSE	TRUE	FALSE	FALSE
	46	VIME	P08670	Vimentin		ILLAELEQLK	585.4 / 759.4		55749	100505	19060.9	23.8307		0.0571242	*	0.0007		0.0490386	0.00259032	0.000249758		FALSE	TRUE	FALSE	FALSE
						aendogenous Internal Standard (IS)			bLCNEC: Large-cell neuroendocrine lung cancer
									cLCC: Large-cell lung carcinoma
									dSCLC: Small-cell lung cancer
